# Supplementary material for: Rapid Assessment of Genetic Ancestry in Populations of Unknown Origin by Genome-Wide Genotyping of Pooled Samples
Source: PLoS Genet. 2010 Mar 5;6(3):e1000866. doi: 10.1371/journal.pgen.1000866 (PMC2832667; doi:10.1371/journal.pgen.1000866)
Supplement: Table S2 — List of ancestry informative markers identified from pooled Native Hawaiian and pooled Latina populations. (0.09 MB XLS) [file pgen.1000866.s008.xls]

## Sheet: rs_LatAIMs.pruneddist.gc
TableS2: 438 and 431 non-discouraging putative AIMs in MEC-H and MEC-L panels, respectively.
CHR, BP, and ALLELE information annotated based on dbSNP version 127, not necessarily on the plus strand.
MEC-H AIMs							MEC-L AIMs
SNP	CHR	BP	ALLELE	CATEGORY			SNP	CHR	BP	ALLELE	CATEGORY
rs12410445	1	4767710	A/C	inconclusive due to no LD			rs10910019	1	2778968	T/C	inconclusive due to no LD
rs12028233	1	9622355	C/T	inconclusive due to no LD			rs2066293	1	7733130	A/G	encouraging
rs12074861	1	15473236	C/T	inconclusive due to no LD			rs3000891	1	12621924	T/C	inconclusive due to no LD
rs3102071	1	20840598	A/G	inconclusive due to no LD			rs3003482	1	17423188	G/A	encouraging
rs10799074	1	34860312	C/T	inconclusive due to no LD			rs785198	1	21570056	C/T	inconclusive due to no LD
rs1011810	1	42671220	C/T	encouraging			rs6694897	1	25990886	G/A	encouraging
rs17121201	1	61124321	A/G	inconclusive due to no LD			rs669216	1	30661667	C/T	inconclusive due to no LD
rs2889130	1	65407018	A/G	encouraging			rs530373	1	43842619	A/G	inconclusive due to no LD
rs6683555	1	70905124	C/T	inconclusive due to no LD			rs2246105	1	48770948	C/T	inconclusive due to no LD
rs5745343	1	76046393	A/G	encouraging			rs852753	1	58053852	G/C	inconclusive due to no LD
rs2388956	1	80256594	A/C	encouraging			rs6702287	1	63272824	A/T	inconclusive due to no LD
rs17131057	1	90701170	A/G	inconclusive			rs12718431	1	68571628	A/G	encouraging
rs1361740	1	96062286	C/T	inconclusive due to no LD			rs6424547	1	73549284	C/G	encouraging
rs1327586	1	102009845	C/T	encouraging			rs12751064	1	77778712	C/T	inconclusive due to no LD
rs12036884	1	109529052	C/T	inconclusive due to no LD			rs5744367	1	86724394	C/T	inconclusive due to no LD
rs2797178	1	116159496	A/C	encouraging			rs284152	1	92047405	A/G	encouraging
rs1815687	1	120178652	G/T	encouraging			rs12743537	1	98453515	C/T	inconclusive due to no LD
rs863345	1	156801606	A/G	encouraging			rs2491621	1	105666407	C/G	inconclusive
rs4657254	1	161475007	A/G	inconclusive due to no LD			rs1264880	1	111745596	T/G	encouraging
rs7532420	1	166808487	A/G	encouraging			rs975350	1	116635517	T/C	inconclusive due to no LD
rs6678064	1	171649836	G/T	encouraging			rs1546161	1	145497081	G/A	inconclusive due to no LD
rs2902237	1	176655345	C/G	inconclusive due to no LD			rs7545253	1	151962605	C/T	encouraging
rs10174	1	183533737	C/T	inconclusive			rs1340978	1	159943594	A/G	encouraging
rs3900643	1	193387830	A/G	inconclusive due to no LD			rs12410568	1	165282120	G/A	inconclusive due to no LD
rs2737670	1	198337909	A/G	inconclusive			rs6701695	1	173684644	C/G	encouraging
rs10900462	1	203419935	A/G	encouraging			rs7544147	1	178434267	T/C	inconclusive due to no LD
rs10494935	1	209579398	A/G	encouraging			rs16826326	1	185303834	G/C	inconclusive due to no LD
rs35231305	1	216504772	C/T	encouraging			rs3012198	1	190317297	C/A	inconclusive due to no LD
rs2133189	1	220881065	C/T	encouraging			rs435062	1	196215705	A/C	inconclusive
rs17140109	1	227300383	C/T	inconclusive due to no LD			rs1141109	1	200972078	G/C	inconclusive
rs1285854	1	231425250	A/T	inconclusive due to no LD			rs10863988	1	210961097	G/A	encouraging
rs3001438	1	236986627	A/G	encouraging			rs2789716	1	215049574	A/C	encouraging
rs12563196	1	243145127	G/T	inconclusive due to no LD			rs6696268	1	219380551	T/A	encouraging
rs1879523	2	641599	A/T	inconclusive due to no LD			rs10495320	1	230601993	C/T	encouraging
rs11693516	2	5999938	C/T	encouraging			rs6678625	1	235276626	C/T	inconclusive due to no LD
rs1317980	2	10936100	A/G	encouraging			rs2815834	1	239467911	G/A	inconclusive due to no LD
rs12613688	2	15893199	A/G	encouraging			rs2262933	1	244011062	A/G	inconclusive due to no LD
rs1876767	2	22454437	A/C	inconclusive due to no LD			rs13031942	2	2456650	T/C	encouraging
rs3820823	2	27018310	C/T	encouraging			rs1364054	2	8096186	A/G	encouraging
rs10495787	2	33453813	C/G	inconclusive due to no LD			rs2078616	2	27295408	A/G	encouraging
rs7571015	2	38325002	C/G	encouraging			rs6708570	2	33668888	T/G	encouraging
rs222471	2	42491561	C/T	inconclusive due to no LD			rs4670259	2	38609990	G/C	encouraging
rs10178013	2	46755544	A/G	encouraging			rs9917172	2	42963980	G/C	encouraging
rs6751172	2	50936407	A/G	inconclusive due to no LD			rs6545046	2	48603914	T/C	inconclusive due to no LD
rs6734341	2	57243960	A/G	inconclusive due to no LD			rs6704991	2	56033263	A/C	encouraging
rs2661798	2	65489192	A/T	inconclusive due to no LD			rs6717002	2	62488871	A/C	inconclusive due to no LD
rs6546723	2	71898316	A/G	encouraging			rs17033249	2	67316640	C/A	inconclusive
rs7560858	2	79673329	A/T	encouraging			rs17007725	2	72156834	T/G	inconclusive
rs17498115	2	85102806	A/G	inconclusive due to no LD			rs10445901	2	77421414	A/T	inconclusive due to no LD
rs17119922	2	95743980	C/T	inconclusive due to no LD			rs10210426	2	81468939	C/G	inconclusive due to no LD
rs7577100	2	100776033	A/G	inconclusive due to no LD			rs1545224	2	88204931	A/G	inconclusive due to no LD
rs11124132	2	106816765	C/T	encouraging			rs13392981	2	100572697	C/T	inconclusive due to no LD
rs4364030	2	113380880	C/G	inconclusive due to no LD			rs10184012	2	105562017	T/G	inconclusive
rs3849331	2	118624828	A/G	encouraging			rs1435873	2	115122162	T/A	encouraging
rs13014775	2	123148126	C/T	inconclusive			rs4299342	2	122378799	T/C	encouraging
rs6706986	2	129246759	G/T	encouraging			rs4072704	2	127300092	A/G	encouraging
rs6430594	2	136435643	C/T	encouraging			rs6430431	2	131401133	C/T	encouraging
rs12691594	2	141622573	C/G	inconclusive due to no LD			rs1429978	2	137331256	G/C	encouraging
rs1515264	2	147511901	C/T	inconclusive due to no LD			rs10178342	2	141794617	C/T	inconclusive due to no LD
rs7570293	2	154122650	A/G	inconclusive due to no LD			rs12989809	2	150235072	G/A	encouraging
rs7565830	2	159518937	A/G	encouraging			rs16836531	2	154896911	G/T	inconclusive due to no LD
rs9287830	2	163980436	A/G	inconclusive due to no LD			rs12465777	2	160787137	T/A	inconclusive due to no LD
rs10198914	2	168517919	C/G	inconclusive due to no LD			rs16851785	2	166772017	G/A	inconclusive due to no LD
rs10930506	2	172692255	C/T	inconclusive due to no LD			rs10754975	2	171275974	C/T	inconclusive due to no LD
rs10497634	2	184289278	A/G	encouraging			rs1446825	2	176309719	T/C	encouraging
rs17262129	2	188550897	A/G	encouraging			rs12473571	2	180317098	A/G	encouraging
rs4850637	2	196281403	A/G	encouraging			rs7349369	2	184942347	C/T	inconclusive due to no LD
rs13026134	2	201152686	C/T	encouraging			rs11893307	2	191436289	G/A	encouraging
rs11884252	2	210999827	C/G	encouraging			rs11888760	2	197951994	A/T	encouraging
rs4672783	2	216354603	A/G	inconclusive due to no LD			rs3731704	2	202311392	A/G	encouraging
rs13382971	2	221891947	C/G	inconclusive			rs2099159	2	209219307	C/T	inconclusive due to no LD
rs10186605	2	226070535	A/T	encouraging			rs2372963	2	217670395	C/G	encouraging
rs7287	2	233255610	G/T	inconclusive due to no LD			rs6738261	2	229042092	G/A	inconclusive due to no LD
rs6745084	2	241411252	A/C	inconclusive due to no LD			rs12992033	2	236270521	G/A	inconclusive due to no LD
rs3806681	3	3127235	C/G	encouraging			rs2302013	2	242042331	A/C	inconclusive due to no LD
rs17048919	3	8287555	C/G	inconclusive			rs12496271	3	2614963	C/G	inconclusive due to no LD
rs1185784	3	12469278	A/G	inconclusive due to no LD			rs161902	3	7835339	C/T	inconclusive due to no LD
rs2044739	3	16746151	A/G	inconclusive due to no LD			rs13090265	3	12459985	A/G	inconclusive due to no LD
rs1382165	3	21606670	A/G	inconclusive due to no LD			rs6807560	3	18311704	C/T	inconclusive due to no LD
rs1993761	3	28824042	C/T	inconclusive due to no LD			rs4561853	3	23173649	G/A	encouraging
rs10222597	3	33239918	C/T	encouraging			rs2122322	3	29133888	A/G	inconclusive due to no LD
rs11129754	3	37277286	C/T	inconclusive			rs4493378	3	34231531	C/T	encouraging
rs12054016	3	41465298	A/G	encouraging			rs6771157	3	38738867	G/C	inconclusive
rs2064061	3	45846207	C/T	encouraging			rs3772170	3	43603851	T/A	inconclusive due to no LD
rs752859	3	53388613	C/T	encouraging			rs358497	3	55051414	G/A	inconclusive due to no LD
rs1126268	3	59725831	C/T	inconclusive due to no LD			rs213386	3	60283119	T/C	encouraging
rs9827112	3	64960366	C/T	inconclusive			rs7647800	3	64487728	G/C	inconclusive
rs11128125	3	69472304	A/T	inconclusive due to no LD			rs17008114	3	71127690	T/G	encouraging
rs1356629	3	83273109	C/T	inconclusive due to no LD			rs7433616	3	78358825	T/G	inconclusive due to no LD
rs11925040	3	89207765	A/C	inconclusive due to no LD			rs7431583	3	88663897	A/G	encouraging
rs9865118	3	96244132	C/T	inconclusive due to no LD			rs10936631	3	102648649	A/G	encouraging
rs4928083	3	101903755	A/G	encouraging			rs7625411	3	114294118	G/A	inconclusive due to no LD
rs894934	3	106820842	A/G	inconclusive due to no LD			rs1350158	3	119143663	T/A	inconclusive due to no LD
rs2399488	3	114754096	G/T	inconclusive due to no LD			rs1523517	3	123209681	G/C	encouraging
rs12636589	3	119457845	C/T	encouraging			rs1900674	3	128713318	G/A	inconclusive
rs2001425	3	126254772	A/G	inconclusive due to no LD			rs11709339	3	133719809	T/C	encouraging
rs2953763	3	131243312	A/G	inconclusive due to no LD			rs7627904	3	140362628	C/A	encouraging
rs7651736	3	138243288	A/G	inconclusive due to no LD			rs17283761	3	152070872	A/G	encouraging
rs11715472	3	142476401	C/T	encouraging			rs10451916	3	158434888	A/T	encouraging
rs4072809	3	151721965	A/G	encouraging			rs16847288	3	163143131	A/G	encouraging
rs16824714	3	156415735	A/G	encouraging			rs4378993	3	172941874	T/C	inconclusive
rs12488754	3	163568514	A/G	encouraging			rs4386512	3	177012791	T/C	inconclusive due to no LD
rs12486246	3	167722711	A/T	inconclusive due to no LD			rs1349033	3	191231395	C/T	encouraging
rs544488	3	171890900	G/T	encouraging			rs6583177	3	198034139	T/G	inconclusive due to no LD
rs11706337	3	177250788	A/G	encouraging			rs17164861	4	492911	T/C	inconclusive due to no LD
rs16863529	3	189891781	C/T	inconclusive due to no LD			rs41424251	4	5903406	A/G	inconclusive due to no LD
rs859769	3	197018810	G/T	inconclusive due to no LD			rs10516209	4	10347716	C/T	encouraging
rs11247991	4	1298564	A/G	inconclusive			rs12648880	4	16912100	C/A	inconclusive due to no LD
rs11730177	4	6407414	C/T	inconclusive due to no LD			rs1472095	4	23427175	C/T	encouraging
rs10025712	4	10582606	A/C	inconclusive			rs1961016	4	28034944	A/G	inconclusive due to no LD
rs11936479	4	18443200	A/G	inconclusive due to no LD			rs4469059	4	33119201	C/G	inconclusive due to no LD
rs646314	4	23652422	C/T	inconclusive due to no LD			rs1845947	4	44627702	A/G	encouraging
rs11934543	4	28705007	A/G	inconclusive due to no LD			rs6824559	4	48667700	C/T	encouraging
rs4463090	4	34256562	C/G	inconclusive			rs4864440	4	53537754	C/T	encouraging
rs12640631	4	38517858	A/G	inconclusive due to no LD			rs12500031	4	61649943	A/T	inconclusive due to no LD
rs10027457	4	43200257	C/T	inconclusive			rs17089252	4	68859557	T/C	encouraging
rs6850199	4	48695607	A/G	encouraging			rs7681169	4	73347021	G/A	encouraging
rs1507972	4	55058981	A/G	encouraging			rs11098091	4	79352279	T/C	encouraging
rs4358432	4	60055857	C/T	inconclusive			rs12643434	4	84163084	T/C	inconclusive
rs6551880	4	65393125	A/G	inconclusive			rs10010423	4	91694810	A/G	inconclusive due to no LD
rs10805088	4	72574088	C/T	inconclusive due to no LD			rs3775054	4	96338819	A/C	inconclusive due to no LD
rs12651059	4	77502897	A/G	inconclusive due to no LD			rs2173201	4	100469993	C/A	encouraging
rs6535272	4	82828874	C/G	encouraging			rs12651090	4	108510651	G/T	inconclusive due to no LD
rs2725222	4	89177516	C/T	inconclusive			rs6811007	4	123804812	G/A	inconclusive due to no LD
rs17345417	4	96167509	A/G	inconclusive due to no LD			rs6853440	4	130873239	G/C	inconclusive due to no LD
rs12640855	4	100670964	A/G	encouraging			rs6838151	4	137637000	A/G	encouraging
rs17034061	4	104898884	C/T	inconclusive due to no LD			rs1435127	4	142378961	C/T	encouraging
rs982194	4	110306883	A/C	encouraging			rs12649262	4	147372515	C/T	inconclusive
rs499218	4	116194157	C/T	encouraging			rs1111986	4	154168497	G/A	encouraging
rs10034453	4	120307256	A/G	encouraging			rs17039386	4	161379083	A/G	inconclusive due to no LD
rs1389214	4	131311756	A/T	inconclusive due to no LD			rs4613526	4	166931139	G/C	inconclusive due to no LD
rs17048685	4	137601694	G/T	inconclusive due to no LD			rs2020059	4	171654986	A/C	inconclusive due to no LD
rs17350440	4	142380929	A/C	inconclusive due to no LD			rs3109079	4	179523740	G/C	encouraging
rs1403454	4	149954418	A/T	inconclusive due to no LD			rs4241778	4	184687053	T/A	inconclusive due to no LD
rs276162	4	155825824	A/T	inconclusive			rs6419963	4	189363220	A/T	encouraging
rs17640182	4	163122268	A/G	inconclusive due to no LD			rs10078596	5	5241377	C/A	inconclusive due to no LD
rs11935367	4	169745003	A/G	encouraging			rs6869928	5	10642502	C/T	inconclusive due to no LD
rs17062227	4	177065533	A/G	encouraging			rs10042283	5	15968161	T/G	encouraging
rs2546573	4	181649549	C/T	inconclusive			rs894911	5	22467224	A/G	encouraging
rs1039235	4	186927007	A/T	inconclusive due to no LD			rs6452345	5	26604000	T/C	encouraging
rs2739542	4	190963859	C/T	inconclusive due to no LD			rs4429865	5	31264540	T/A	inconclusive due to no LD
rs11133974	5	3081654	A/G	inconclusive due to no LD			rs7712559	5	36828572	A/G	inconclusive
rs3111086	5	10210142	C/G	inconclusive due to no LD			rs726941	5	44269535	T/C	inconclusive due to no LD
rs10065449	5	14678490	G/T	inconclusive due to no LD			rs193746	5	55559390	C/T	encouraging
rs13175060	5	19994561	C/T	inconclusive due to no LD			rs1433612	5	64144870	T/C	encouraging
rs6859537	5	25171251	A/G	encouraging			rs7716699	5	71320206	T/C	encouraging
rs3114554	5	29714957	C/T	encouraging			rs2972336	5	76539906	G/C	inconclusive due to no LD
rs10512624	5	35621428	A/T	encouraging			rs16876403	5	80571506	C/T	inconclusive due to no LD
rs4479849	5	44679763	A/G	encouraging			rs7737149	5	85352347	A/G	encouraging
rs41455	5	52608354	A/G	encouraging			rs17082483	5	92057975	G/A	inconclusive due to no LD
rs158998	5	58016427	C/T	encouraging			rs1423316	5	97281374	T/G	inconclusive due to no LD
rs7708428	5	62129790	A/G	inconclusive due to no LD			rs7709726	5	102355362	C/T	encouraging
rs1489751	5	66824568	A/G	inconclusive due to no LD			rs13153930	5	107120321	A/C	inconclusive
rs153251	5	83502252	G/T	inconclusive			rs17135463	5	112590199	T/C	encouraging
rs304151	5	88161609	G/T	inconclusive			rs10036931	5	120834551	C/T	inconclusive due to no LD
rs1363283	5	92164214	C/T	encouraging			rs468267	5	127695268	G/A	encouraging
rs6867072	5	97468282	G/T	encouraging			rs328040	5	133802067	C/T	inconclusive due to no LD
rs433400	5	101592010	C/G	inconclusive due to no LD			rs2190779	5	142418123	C/G	inconclusive due to no LD
rs2548751	5	106621647	C/T	inconclusive			rs4705132	5	146599399	G/C	inconclusive due to no LD
rs4705505	5	113825813	C/T	encouraging			rs1368369	5	150948496	G/A	inconclusive due to no LD
rs12658566	5	118824718	C/T	encouraging			rs2217640	5	155174444	G/A	encouraging
rs7710764	5	128264949	A/C	encouraging			rs349601	5	165922020	T/C	encouraging
rs11242393	5	136999000	A/G	encouraging			rs6860531	5	173092032	T/C	inconclusive due to no LD
rs248644	5	141085696	A/G	inconclusive due to no LD			rs10479576	5	179840698	C/A	inconclusive due to no LD
rs340048	5	145183591	A/C	inconclusive			rs9391913	6	1163604	G/A	encouraging
rs1549188	5	149211145	C/T	inconclusive due to no LD			rs6913034	6	14460492	T/G	inconclusive due to no LD
rs17118056	5	154954799	A/G	encouraging			rs9358278	6	19932950	C/A	inconclusive due to no LD
rs6876382	5	167569590	C/G	inconclusive due to no LD			rs2817071	6	24030017	G/A	inconclusive due to no LD
rs11951227	5	171958891	C/T	inconclusive due to no LD			rs2844558	6	31448412	C/T	inconclusive due to no LD
rs11134997	5	176086567	C/T	inconclusive due to no LD			rs1412264	6	39061270	A/G	encouraging
rs17080709	5	180259223	C/G	encouraging			rs325019	6	44353301	C/G	inconclusive due to no LD
rs4959400	6	6612600	G/T	encouraging			rs1108203	6	51577740	T/C	inconclusive due to no LD
rs9296488	6	12957290	A/G	encouraging			rs1675694	6	58506671	C/G	inconclusive due to no LD
rs9366499	6	23496340	A/G	inconclusive due to no LD			rs9354222	6	66080225	T/C	inconclusive due to no LD
rs1737031	6	29845460	A/G	inconclusive			rs11961187	6	74118157	C/G	inconclusive due to no LD
rs1005667	6	36310539	A/T	encouraging			rs984471	6	83657484	T/C	inconclusive due to no LD
rs7776304	6	40787717	C/T	encouraging			rs197904	6	95650995	G/A	inconclusive due to no LD
rs9472968	6	47105874	A/G	inconclusive due to no LD			rs2040431	6	106177944	A/T	inconclusive due to no LD
rs2784231	6	51567580	C/T	encouraging			rs3021287	6	111185343	C/T	encouraging
rs633348	6	56385812	A/G	inconclusive due to no LD			rs6934810	6	117059208	A/G	inconclusive due to no LD
rs12189763	6	65301708	C/T	inconclusive due to no LD			rs1935941	6	121382441	C/T	inconclusive due to no LD
rs2203664	6	71094221	G/T	encouraging			rs6569837	6	133093339	C/G	encouraging
rs11757942	6	78412958	A/T	inconclusive due to no LD			rs694733	6	138011644	C/G	encouraging
rs2152844	6	82806794	G/T	inconclusive due to no LD			rs9399439	6	143694613	G/A	inconclusive
rs1020322	6	93056568	A/G	encouraging			rs6941174	6	148814163	A/G	inconclusive due to no LD
rs211183	6	97181444	G/T	inconclusive			rs13202830	6	154620037	C/T	inconclusive due to no LD
rs9322660	6	103000768	A/C	encouraging			rs2273828	6	160127039	T/C	encouraging
rs2817781	6	110956817	C/T	inconclusive due to no LD			rs9347897	6	165005038	T/G	encouraging
rs2498919	6	117518605	A/T	encouraging			rs4354124	6	169066302	C/T	inconclusive due to no LD
rs9388222	6	123678764	C/T	encouraging			rs7778360	7	868976	C/G	encouraging
rs9321334	6	132608771	C/T	encouraging			rs3779096	7	5703610	C/T	encouraging
rs1119397	6	140579174	A/G	encouraging			rs1019010	7	10577500	G/C	inconclusive due to no LD
rs954466	6	150991020	A/G	inconclusive due to no LD			rs17168299	7	14613511	C/G	encouraging
rs9397922	6	156670566	C/T	inconclusive due to no LD			rs4598147	7	22118493	A/C	inconclusive due to no LD
rs3798929	6	161529269	A/C	inconclusive due to no LD			rs323187	7	29117232	T/C	inconclusive due to no LD
rs6908341	6	169981191	C/T	inconclusive due to no LD			rs1894810	7	33474377	C/G	inconclusive due to no LD
rs10950818	7	2660869	C/G	inconclusive due to no LD			rs7782762	7	38038547	G/A	encouraging
rs320802	7	9705277	A/G	inconclusive due to no LD			rs9639924	7	45646783	G/T	inconclusive due to no LD
rs17168243	7	14536978	C/T	inconclusive due to no LD			rs1355037	7	50063624	C/G	inconclusive due to no LD
rs905387	7	25584328	C/T	encouraging			rs698645	7	56189309	T/A	inconclusive
rs28688395	7	31779286	C/T	encouraging			rs12674231	7	78985642	T/A	inconclusive due to no LD
rs10226593	7	36971785	G/T	inconclusive due to no LD			rs1403180	7	96400894	A/G	inconclusive due to no LD
rs10951687	7	42469812	C/T	encouraging			rs1468144	7	103810568	G/T	encouraging
rs6973443	7	46620976	C/T	inconclusive due to no LD			rs13233541	7	109495912	G/A	inconclusive
rs41332746	7	51790470	C/G	inconclusive due to no LD			rs1852638	7	113632185	T/C	encouraging
rs17174613	7	62474368	C/T	inconclusive due to no LD			rs11773625	7	119332863	C/A	inconclusive due to no LD
rs1534342	7	70008278	A/C	encouraging			rs11761076	7	126980903	A/G	encouraging
rs17152885	7	79248009	C/T	encouraging			rs1421361	7	131110322	A/C	inconclusive due to no LD
rs11761247	7	84183962	C/T	encouraging			rs2242045	7	136656348	G/A	encouraging
rs7791011	7	90812303	C/T	encouraging			rs1639481	7	145724016	A/G	encouraging
rs1922335	7	95293557	A/G	encouraging			rs1700068	8	4062078	C/G	inconclusive
rs2690929	7	101207539	C/T	inconclusive due to no LD			rs11777726	8	8518328	A/C	encouraging
rs6466086	7	105550662	C/T	encouraging			rs6981317	8	12739561	T/C	inconclusive due to no LD
rs17158930	7	111298374	A/G	inconclusive due to no LD			rs11785914	8	18742311	A/G	encouraging
rs2402002	7	115350783	C/T	encouraging			rs390323	8	26543654	C/T	inconclusive due to no LD
rs11521035	7	120877689	C/T	inconclusive due to no LD			rs1383964	8	32123716	T/C	encouraging
rs17166082	7	131363900	A/G	encouraging			rs1334866	8	36196622	G/A	encouraging
rs10241819	7	139399549	A/G	inconclusive			rs11779911	8	40301135	C/A	inconclusive due to no LD
rs243536	7	148040874	C/T	encouraging			rs2059547	8	54355648	T/C	inconclusive
rs2735769	7	152576081	A/G	inconclusive due to no LD			rs9643503	8	59337130	G/A	encouraging
rs4716802	7	157390464	A/G	inconclusive due to no LD			rs16930802	8	65056684	G/A	inconclusive
rs7818865	8	1008657	A/G	encouraging			rs11781200	8	69286818	G/A	inconclusive due to no LD
rs2700823	8	5996512	A/G	inconclusive due to no LD			rs12547725	8	76381029	T/C	inconclusive due to no LD
rs9792375	8	11339891	A/C	inconclusive			rs2912807	8	82718701	G/A	encouraging
rs2239871	8	17228337	A/C	inconclusive			rs11775728	8	87457067	A/G	encouraging
rs7007147	8	32498035	C/T	inconclusive			rs7010715	8	92256914	G/A	encouraging
rs6651361	8	40108728	A/G	inconclusive due to no LD			rs2513394	8	98231169	A/G	inconclusive due to no LD
rs12680386	8	47996075	A/C	encouraging			rs2451157	8	119148377	T/C	encouraging
rs10102026	8	53200495	A/G	inconclusive due to no LD			rs12545465	8	126892299	A/G	encouraging
rs13253778	8	59089219	C/T	encouraging			rs2403730	8	133161320	G/A	encouraging
rs9298082	8	65391007	A/T	encouraging			rs2665948	8	141039291	C/A	inconclusive due to no LD
rs9298186	8	72987499	A/G	inconclusive due to no LD			rs10756631	9	1496101	T/C	inconclusive due to no LD
rs12549946	8	77986587	C/T	inconclusive due to no LD			rs10815519	9	7101743	C/T	inconclusive due to no LD
rs7820174	8	84985810	C/T	inconclusive			rs10756528	9	14037554	C/T	inconclusive due to no LD
rs16890894	8	90163700	A/T	inconclusive due to no LD			rs10757087	9	19730788	C/T	inconclusive due to no LD
rs2514521	8	97209914	A/G	inconclusive due to no LD			rs1984582	9	24467128	G/A	inconclusive due to no LD
rs4455801	8	101458743	C/T	inconclusive due to no LD			rs1368999	9	28869870	G/C	inconclusive due to no LD
rs3802185	8	119395223	A/G	inconclusive			rs2772559	9	34676157	T/C	inconclusive due to no LD
rs7017801	8	126681697	A/G	encouraging			rs3750549	9	71020846	C/A	inconclusive due to no LD
rs10956515	8	131330823	C/T	encouraging			rs1972804	9	82308765	G/A	inconclusive due to no LD
rs4609225	8	136800579	G/T	encouraging			rs1490406	9	86812159	T/C	encouraging
rs10481411	8	141129005	A/G	inconclusive due to no LD			rs16906923	9	92681426	T/C	inconclusive due to no LD
rs4556122	8	145891814	C/T	encouraging			rs4562454	9	97880617	T/C	encouraging
rs576652	9	1714823	C/T	encouraging			rs2067711	9	104746290	T/G	encouraging
rs1339289	9	8226122	A/G	inconclusive due to no LD			rs4979624	9	109822333	C/G	encouraging
rs12555006	9	12264713	A/G	inconclusive due to no LD			rs16916995	9	114253523	G/A	encouraging
rs13299954	9	17005692	G/T	inconclusive due to no LD			rs4837414	9	119417575	A/T	inconclusive due to no LD
rs5019455	9	22812423	C/T	encouraging			rs2080558	9	127900525	A/C	inconclusive due to no LD
rs7469146	9	27531041	A/G	inconclusive due to no LD			rs7862394	9	131989685	G/A	inconclusive due to no LD
rs7859569	9	32127678	C/T	inconclusive due to no LD			rs2168526	9	140019421	G/A	encouraging
rs2840227	9	38287774	C/T	inconclusive due to no LD			rs4880511	10	1520884	C/A	inconclusive due to no LD
rs7031059	9	70788159	A/G	inconclusive due to no LD			rs11592601	10	6469857	G/C	inconclusive due to no LD
rs4745209	9	74829925	A/G	inconclusive			rs2248210	10	10512402	C/T	inconclusive due to no LD
rs10780343	9	81751932	C/T	encouraging			rs724830	10	15111854	T/C	encouraging
rs4877900	9	86822138	A/G	inconclusive due to no LD			rs1726224	10	21479239	T/C	inconclusive due to no LD
rs4744249	9	95296668	A/G	encouraging			rs1762009	10	29056900	A/C	inconclusive due to no LD
rs10760306	9	100219266	C/T	encouraging			rs2145484	10	37981424	A/G	inconclusive
rs843161	9	104885137	A/T	inconclusive due to no LD			rs7893332	10	42972766	T/G	inconclusive due to no LD
rs4443717	9	108980092	A/G	encouraging			rs11101349	10	49385114	A/C	inconclusive
rs7041524	9	115814220	A/G	encouraging			rs1930170	10	55887758	A/G	inconclusive due to no LD
rs10513326	9	120018208	G/T	inconclusive due to no LD			rs12768538	10	64076364	C/G	encouraging
rs11244172	9	132741347	A/G	encouraging			rs844124	10	72319436	C/T	inconclusive due to no LD
rs4842059	9	138002587	C/T	inconclusive due to no LD			rs12414653	10	78064077	G/C	encouraging
rs11250815	10	1865945	C/T	inconclusive due to no LD			rs10883934	10	83679476	A/G	inconclusive
rs17142501	10	7194927	A/G	inconclusive due to no LD			rs3740029	10	91205789	T/G	inconclusive due to no LD
rs7915813	10	11213309	A/G	inconclusive due to no LD			rs1935961	10	95773232	G/A	inconclusive due to no LD
rs12766718	10	15745568	A/G	inconclusive due to no LD			rs1035211	10	101335506	A/G	encouraging
rs4748612	10	20158442	C/T	inconclusive due to no LD			rs7077490	10	108145291	G/A	inconclusive due to no LD
rs7900343	10	27374890	A/T	inconclusive			rs6585126	10	113690799	T/C	encouraging
rs7903927	10	43691909	C/T	inconclusive due to no LD			rs363399	10	118998861	T/C	inconclusive due to no LD
rs4397779	10	48117366	A/G	inconclusive			rs1896422	10	123200802	A/G	inconclusive due to no LD
rs10825627	10	57243035	A/G	inconclusive			rs2111627	10	131050856	C/T	encouraging
rs7920403	10	61280068	A/G	encouraging			rs734351	11	2112789	G/A	encouraging
rs10822743	10	67622492	C/T	inconclusive due to no LD			rs12223054	11	6712218	A/T	inconclusive
rs7097028	10	73554701	A/G	inconclusive due to no LD			rs10831675	11	11773233	G/T	inconclusive due to no LD
rs10740507	10	80893613	A/G	encouraging			rs7481399	11	19371529	A/C	encouraging
rs10886320	10	85176431	C/T	inconclusive due to no LD			rs12366232	11	24947859	A/T	encouraging
rs1924715	10	91607363	A/G	inconclusive due to no LD			rs2611134	11	34337282	A/-/G	encouraging
rs7906985	10	98386729	G/T	encouraging			rs10501204	11	38597857	A/G	inconclusive due to no LD
rs4917928	10	102899655	A/G	inconclusive due to no LD			rs1665157	11	44800499	G/A	encouraging
rs10786848	10	106925199	C/T	encouraging			rs12416837	11	49626337	C/A	encouraging
rs3830026	10	118413562	A/G	inconclusive due to no LD			rs2067636	11	55537045	C/T	encouraging
rs11200207	10	123628294	C/T	encouraging			rs174548	11	61327924	C/G	encouraging
rs11244901	10	127920671	A/T	inconclusive due to no LD			rs17148183	11	66882027	T/C	inconclusive due to no LD
rs4751217	10	132205806	C/T	inconclusive due to no LD			rs555306	11	71532141	C/G	inconclusive due to no LD
rs10837570	11	1588744	C/G	encouraging			rs2119457	11	76300280	G/C	encouraging
rs2280727	11	7994440	C/T	inconclusive due to no LD			rs12419159	11	81972573	G/A	inconclusive due to no LD
rs7948477	11	12527595	C/T	inconclusive due to no LD			rs614179	11	87285580	A/G	encouraging
rs1509605	11	24533759	G/T	inconclusive due to no LD			rs1187171	11	91609851	C/A	encouraging
rs11030411	11	28667522	A/G	inconclusive due to no LD			rs12362496	11	98282441	T/A	inconclusive due to no LD
rs9943661	11	32850353	A/G	encouraging			rs664310	11	102590048	T/C	inconclusive due to no LD
rs7483140	11	39953975	C/T	inconclusive due to no LD			rs10890702	11	106686095	C/T	inconclusive
rs2074044	11	44057118	G/T	inconclusive due to no LD			rs10891258	11	110731675	C/T	encouraging
rs4094478	11	48986383	A/G	encouraging			rs2277292	11	117930629	G/T	encouraging
rs174549	11	61327958	A/G	inconclusive due to no LD			rs2714087	11	122863025	C/A	encouraging
rs2514051	11	67221206	A/G	inconclusive due to no LD			rs10488705	11	128168336	T/C	inconclusive due to no LD
rs341075	11	71935611	A/G	inconclusive due to no LD			rs11223296	11	132336380	G/A	inconclusive due to no LD
rs2510047	11	77666316	C/T	encouraging			rs10849111	12	476135	G/C	encouraging
rs11234542	11	85480886	C/T	inconclusive			rs2365567	12	6714108	A/G	inconclusive due to no LD
rs4294531	11	89892792	A/T	encouraging			rs10491990	12	11830795	G/A	inconclusive due to no LD
rs11021122	11	94670011	C/T	inconclusive due to no LD			rs7965359	12	16005865	A/G	inconclusive due to no LD
rs10894037	11	99245527	A/G	inconclusive due to no LD			rs2068764	12	20081304	G/T	inconclusive due to no LD
rs646007	11	105214108	C/T	inconclusive due to no LD			rs7978406	12	24357971	C/G	encouraging
rs11214320	11	112088700	A/G	inconclusive due to no LD			rs11051939	12	32374308	C/G	inconclusive
rs4936393	11	117008604	A/G	inconclusive due to no LD			rs908657	12	41454912	T/C	encouraging
rs1029278	11	122926612	C/T	inconclusive due to no LD			rs11168157	12	46238795	C/T	encouraging
rs4937337	11	127852266	A/C	inconclusive due to no LD			rs10876222	12	50648746	T/A	inconclusive due to no LD
rs713278	11	133068701	C/T	inconclusive due to no LD			rs11173189	12	58527083	G/C	encouraging
rs7316055	12	5272910	A/G	encouraging			rs11175762	12	64110491	C/T	inconclusive due to no LD
rs9651806	12	12630392	A/G	encouraging			rs1609485	12	68343101	G/A	encouraging
rs4763476	12	17652489	A/G	inconclusive due to no LD			rs10880010	12	74597203	A/G	inconclusive due to no LD
rs706521	12	26005286	C/T	inconclusive due to no LD			rs11114340	12	79083895	T/C	inconclusive
rs4930977	12	31504172	A/G	inconclusive due to no LD			rs1493769	12	90643500	T/C	encouraging
rs11174104	12	38558724	A/T	inconclusive due to no LD			rs11109398	12	97145025	G/T	encouraging
rs10881106	12	46093800	G/T	inconclusive due to no LD			rs12580432	12	101762147	C/T	encouraging
rs9943809	12	50468812	C/T	encouraging			rs1515633	12	107298969	C/A	inconclusive due to no LD
rs776037	12	56129281	C/T	inconclusive due to no LD			rs7138867	12	111688877	T/A	inconclusive
rs7956714	12	61099321	A/G	encouraging			rs903770	12	115776340	G/A	inconclusive due to no LD
rs1252402	12	65992179	A/C	encouraging			rs2567991	12	120094872	A/G	inconclusive due to no LD
rs1527063	12	76306564	A/C	inconclusive			rs7996937	13	22566775	T/G	encouraging
rs10506852	12	80687070	A/G	inconclusive due to no LD			rs1161469	13	28324304	G/A	encouraging
rs511925	12	92843359	A/G	inconclusive due to no LD			rs12584168	13	33634535	G/A	encouraging
rs12313471	12	99388524	C/T	inconclusive			rs9576822	13	38960329	A/C	encouraging
rs2665749	12	103456661	C/T	encouraging			rs4245330	13	43559321	C/G	inconclusive due to no LD
rs877710	12	108478359	C/G	encouraging			rs17074358	13	49928745	C/G	encouraging
rs10850573	12	114810672	C/G	inconclusive due to no LD			rs1409248	13	56913994	G/A	encouraging
rs2014355	12	119659907	A/G	inconclusive due to no LD			rs4142274	13	66534770	G/T	encouraging
rs9553177	13	23575972	C/G	inconclusive due to no LD			rs9542581	13	70574138	A/G	inconclusive due to no LD
rs9551678	13	28901525	C/T	encouraging			rs9601100	13	78098599	T/C	inconclusive due to no LD
rs2065984	13	33712887	A/C	encouraging			rs2809068	13	82833841	C/T	inconclusive due to no LD
rs1170103	13	41675027	C/G	inconclusive due to no LD			rs8000180	13	87231517	T/C	encouraging
rs1575891	13	47096717	A/G	inconclusive due to no LD			rs4597182	13	91637899	A/G	inconclusive due to no LD
rs9563071	13	51254769	C/G	inconclusive due to no LD			rs9554375	13	96395795	A/G	encouraging
rs9540067	13	63848571	C/T	inconclusive			rs7998733	13	101939534	T/C	encouraging
rs6562541	13	68387760	A/T	inconclusive due to no LD			rs3742193	13	110078003	T/C	encouraging
rs9602369	13	83531597	C/T	inconclusive due to no LD			rs10483251	14	20741117	G/T	inconclusive due to no LD
rs1001316	13	89649317	C/G	encouraging			rs7147585	14	27426001	A/G	encouraging
rs7324781	13	95032754	C/T	inconclusive due to no LD			rs943161	14	33251528	C/T	inconclusive due to no LD
rs3783181	13	99953098	A/T	encouraging			rs1956155	14	39201463	T/A	inconclusive due to no LD
rs7984140	13	105469203	C/T	inconclusive			rs2123129	14	46030670	A/C	inconclusive
rs9521732	13	109831822	G/T	encouraging			rs10498421	14	50656162	G/A	encouraging
rs6560936	13	113964074	C/T	inconclusive due to no LD			rs178493	14	57597268	G/A	inconclusive due to no LD
rs10143388	14	21705649	C/T	encouraging			rs12436698	14	70761248	C/G	inconclusive due to no LD
rs12587896	14	26251361	C/T	inconclusive due to no LD			rs2127448	14	78669252	G/A	encouraging
rs179659	14	30399315	A/G	inconclusive due to no LD			rs115569	14	82889500	T/C	inconclusive due to no LD
rs1958075	14	35397181	A/C	inconclusive due to no LD			rs379643	14	87719507	A/G	inconclusive due to no LD
rs8003509	14	48605792	C/G	encouraging			rs4905064	14	92942203	A/G	encouraging
rs210310	14	53193709	C/T	inconclusive due to no LD			rs12435621	14	97182294	T/G	encouraging
rs798789	14	61108060	C/T	encouraging			rs2771374	14	102746346	T/G	encouraging
rs17092737	14	73386753	C/T	inconclusive due to no LD			rs6606820	15	20597755	C/G	inconclusive due to no LD
rs7149016	14	77843888	C/G	inconclusive due to no LD			rs4238564	15	27446496	T/A	inconclusive
rs17678072	14	82186231	A/G	inconclusive due to no LD			rs1529849	15	31630628	A/G	encouraging
rs119512	14	87459293	C/T	encouraging			rs6495949	15	36211352	T/A	inconclusive
rs958187	14	93664521	A/C	inconclusive due to no LD			rs8030636	15	44712673	A/C	encouraging
rs12050400	14	100756633	G/T	inconclusive due to no LD			rs8035237	15	50776839	T/C	inconclusive due to no LD
rs2735817	14	104788841	A/G	inconclusive due to no LD			rs1582738	15	58042170	A/G	inconclusive due to no LD
rs12439364	15	20457072	C/T	inconclusive due to no LD			rs563082	15	62549646	C/T	encouraging
rs7162153	15	24962153	A/G	encouraging			rs2178276	15	68947390	C/G	encouraging
rs17604644	15	29918313	G/T	encouraging			rs6495474	15	78164507	G/T	encouraging
rs12443190	15	34691218	C/T	inconclusive			rs11630705	15	82405804	G/C	inconclusive due to no LD
rs4923884	15	38823740	C/T	inconclusive due to no LD			rs7181178	15	90370961	G/A	inconclusive due to no LD
rs1656624	15	45607378	A/G	inconclusive			rs12595032	15	94447802	G/A	inconclusive
rs7166799	15	50253375	A/G	inconclusive due to no LD			rs8033689	15	98951820	C/G	inconclusive due to no LD
rs11858989	15	56962520	C/T	encouraging			rs2885415	16	335397	G/A	inconclusive due to no LD
rs1017546	15	61353755	G/T	inconclusive due to no LD			rs6500670	16	5213717	C/G	encouraging
rs17759112	15	68135358	A/G	inconclusive due to no LD			rs12925300	16	12586260	G/C	encouraging
rs7161903	15	72727323	A/G	inconclusive due to no LD			rs4782000	16	17343091	A/G	inconclusive due to no LD
rs16971862	15	78311279	C/G	inconclusive due to no LD			rs1011462	16	22957516	C/T	encouraging
rs11073852	15	83312985	A/T	encouraging			rs4553646	16	31443920	C/T	inconclusive due to no LD
rs16942719	15	87471831	A/G	inconclusive due to no LD			rs1906047	16	47231798	A/C	encouraging
rs4350528	15	91964704	C/T	inconclusive due to no LD			rs16953907	16	53308747	A/T	inconclusive due to no LD
rs7183000	15	98508979	A/G	inconclusive due to no LD			rs1436413	16	61775362	C/A	encouraging
rs6500550	16	3686242	A/G	inconclusive due to no LD			rs4788495	16	71754160	C/T	inconclusive due to no LD
rs4786199	16	7846711	C/T	inconclusive due to no LD			rs4365299	16	78627416	G/A	inconclusive
rs33659	16	11870862	A/G	encouraging			rs7196854	16	85236995	G/A	inconclusive due to no LD
rs212087	16	16137791	C/T	inconclusive due to no LD			rs9894634	17	1914251	C/T	encouraging
rs2075629	16	21180092	C/G	encouraging			rs2472692	17	18799743	A/G	inconclusive due to no LD
rs13332983	16	31675715	A/G	encouraging			rs9332455	17	22846791	G/C	encouraging
rs9935841	16	45096893	C/T	inconclusive due to no LD			rs4622557	17	29377503	A/G	inconclusive due to no LD
rs963231	16	49581364	C/T	inconclusive due to no LD			rs6503745	17	34483940	C/G	inconclusive due to no LD
rs4783865	16	53627194	C/T	encouraging			rs1107748	17	39129340	T/C	encouraging
rs9302573	16	64052125	A/G	encouraging			rs883716	17	47729204	T/C	encouraging
rs11648830	16	76263157	C/T	inconclusive due to no LD			rs1036854	17	51961204	A/G	inconclusive due to no LD
rs10514576	16	81926146	A/T	encouraging			rs9895661	17	56811371	C/T	inconclusive due to no LD
rs2270459	16	88507352	A/C	encouraging			rs4630583	17	60842319	C/T	inconclusive
rs1808935	17	979027	C/T	inconclusive due to no LD			rs440375	17	72899795	C/T	encouraging
rs1872235	17	6104279	A/T	encouraging			rs9911217	17	78615747	A/G	inconclusive due to no LD
rs16949556	17	14284974	A/G	encouraging			rs2712747	18	1801428	C/G	inconclusive
rs8081085	17	24891441	A/G	inconclusive due to no LD			rs1841170	18	8345508	G/T	inconclusive due to no LD
rs17138064	17	32263204	C/T	inconclusive due to no LD			rs2542145	18	12762318	C/A	inconclusive due to no LD
rs11655190	17	40034746	A/G	encouraging			rs4401144	18	18447666	T/C	encouraging
rs12948117	17	53076667	C/T	inconclusive due to no LD			rs3865409	18	22673704	A/G	inconclusive due to no LD
rs2716182	17	65126419	C/T	encouraging			rs12373365	18	26834409	G/T	encouraging
rs8082145	17	69173468	C/G	inconclusive due to no LD			rs11082032	18	33799980	C/T	encouraging
rs8182269	17	74301586	A/T	inconclusive due to no LD			rs920459	18	39505227	G/A	inconclusive
rs2712747	18	1801428	C/G	inconclusive due to no LD			rs323118	18	47458624	C/T	encouraging
rs1964500	18	6402196	C/G	inconclusive			rs17533219	18	52198419	A/C	inconclusive due to no LD
rs551586	18	10526628	A/G	inconclusive due to no LD			rs3924076	18	62944291	G/A	encouraging
rs3875675	18	14610707	C/T	inconclusive due to no LD			rs930134	18	69718990	A/G	encouraging
rs17666765	18	23552719	A/T	encouraging			rs503347	18	75592268	C/T	inconclusive
rs12458657	18	28009515	A/G	inconclusive due to no LD			rs10423465	19	9675352	T/C	encouraging
rs9959097	18	34315960	A/T	inconclusive due to no LD			rs7259348	19	17043017	T/C	encouraging
rs16978365	18	41267974	A/G	encouraging			rs2160158	19	33797141	A/G	encouraging
rs883560	18	45434066	A/G	inconclusive due to no LD			rs4802053	19	44839079	T/A	encouraging
rs988733	18	50525137	G/T	inconclusive			rs846886	19	49802160	A/G	encouraging
rs11151197	18	61259914	C/T	inconclusive due to no LD			rs1125620	19	56761712	T/C	inconclusive due to no LD
rs8089033	18	73253710	C/T	encouraging			rs12609410	19	63128041	A/T	inconclusive
rs4806815	19	1818912	A/C	inconclusive due to no LD			rs6107192	20	2699612	G/A	inconclusive
rs8100517	19	16952533	C/T	encouraging			rs6085964	20	7208592	G/A	inconclusive
rs2195960	19	23534681	A/G	inconclusive			rs6041605	20	12690637	G/A	inconclusive due to no LD
rs4805815	19	33184802	A/G	inconclusive due to no LD			rs7273481	20	17843382	A/G	inconclusive due to no LD
rs11084655	19	37726538	C/T	inconclusive due to no LD			rs6049640	20	24313854	C/T	encouraging
rs2972437	19	42902351	G/T	encouraging			rs17124861	20	31691390	C/T	inconclusive due to no LD
rs12983058	19	56334596	A/C	inconclusive due to no LD			rs1934915	20	36329274	A/G	encouraging
rs2278498	19	63603580	A/G	inconclusive due to no LD			rs6065520	20	40715840	T/A	inconclusive
rs6051550	20	305570	A/G	inconclusive due to no LD			rs6063040	20	45003054	T/C	encouraging
rs2423273	20	7754720	A/G	encouraging			rs6067653	20	49176578	C/T	encouraging
rs6074704	20	14115283	A/G	inconclusive			rs4812016	20	56554929	A/T	inconclusive due to no LD
rs6081562	20	19233511	A/T	encouraging			rs13043255	20	61689360	G/C	encouraging
rs714689	20	24662340	A/G	inconclusive due to no LD			rs1018676	21	15132775	A/G	inconclusive due to no LD
rs293723	20	31391367	A/G	inconclusive			rs2828206	21	23799158	C/A	encouraging
rs1022819	20	40803003	A/G	inconclusive due to no LD			rs4817368	21	31239536	G/A	encouraging
rs4809624	20	45168944	A/G	inconclusive due to no LD			rs2836502	21	38839050	C/T	encouraging
rs2426239	20	49205916	C/T	encouraging			rs915875	21	42858194	C/T	inconclusive due to no LD
rs6069938	20	54971219	A/G	inconclusive			rs16988632	22	19315012	C/T	inconclusive due to no LD
rs6010927	20	61500155	A/G	inconclusive due to no LD			rs131478	22	23443562	A/G	encouraging
rs962363	21	19157704	A/T	encouraging			rs140129	22	28480549	C/T	encouraging
rs2827882	21	23428112	C/T	inconclusive			rs5756219	22	35221804	C/A	inconclusive due to no LD
rs13046373	21	30982361	C/T	encouraging			rs4820444	22	40532552	G/A	inconclusive due to no LD
rs2284643	21	36573247	A/G	encouraging			rs6008166	22	46147590	A/G	inconclusive due to no LD
rs462295	21	40860297	C/T	inconclusive due to no LD
rs8129133	21	45278665	A/G	inconclusive due to no LD
rs5746906	22	15698333	A/G	inconclusive due to no LD
rs4820700	22	25421167	A/G	inconclusive due to no LD
rs3827336	22	31350998	C/G	inconclusive due to no LD
rs1005478	22	35808200	A/G	inconclusive due to no LD
rs715632	22	42042729	C/T	inconclusive
rs860237	22	48115562	G/T	inconclusive due to no LD
